# Supplementary material for: 5-Fluoro-1H-indole-3-carb­oxy­lic acid
Source: Acta Crystallogr Sect E Struct Rep Online. 2011 Dec 21;68(Pt 1):o187. doi: 10.1107/S1600536811053426 (PMC3254525; doi:10.1107/S1600536811053426)
Supplement: Supplementary file 2 [file e-68-0o187-Isup2.hkl]

# 
# h,k,l, Fc-squared, Fo-squared, sigma(Fo-squared) and status flag 
# 
data_I
_shelx_title ' LYH in P2(1)/n' 
_shelx_refln_list_code          4 
_shelx_F_calc_maximum      134.60 
_exptl_crystal_F_000       368.00 
_reflns_d_resolution_high  0.7703 
 
loop_ 
 _symmetry_equiv_pos_as_xyz 
 'x, y, z' 
 '-x+1/2, y+1/2, -z+1/2' 
 '-x, -y, -z' 
 'x-1/2, -y-1/2, z-1/2' 
 
_cell_length_a     4.4176 
_cell_length_b    11.0733 
_cell_length_c    16.0136 
_cell_angle_alpha  90.000 
_cell_angle_beta   96.634 
_cell_angle_gamma  90.000 
 
_shelx_F_squared_multiplier     1.000 
 
loop_ 
 _refln_index_h 
 _refln_index_k 
 _refln_index_l 
 _refln_F_squared_calc 
 _refln_F_squared_meas 
 _refln_F_squared_sigma 
 _refln_observed_status 
   2   0   0        0.35        0.85      1.39 o 
   4   0   0        4.89        3.70      2.24 o 
   1   1   0     4062.32     3850.94     46.86 o 
   2   1   0       94.58      112.67      3.19 o 
   3   1   0      131.92      127.59      5.44 o 
   4   1   0      125.85      125.63      6.13 o 
   5   1   0        1.70        0.82      3.02 o 
   0   2   0      272.03      289.97      7.14 o 
   1   2   0      428.04      399.75      6.85 o 
   2   2   0      225.87      205.42      5.54 o 
   3   2   0      389.14      391.68     12.33 o 
   4   2   0       51.23       44.81      3.79 o 
   5   2   0        3.42        3.07      2.99 o 
   1   3   0     1897.84     1757.43     28.62 o 
   2   3   0        1.30        1.31      1.11 o 
   3   3   0       35.86       30.95      2.16 o 
   4   3   0       33.69       46.28      5.22 o 
   5   3   0        0.43       -0.90      3.49 o 
   0   4   0      309.78      308.90     10.23 o 
   1   4   0       42.59       47.05      1.78 o 
   2   4   0       70.69       70.80      4.37 o 
   3   4   0       35.87       36.87      3.70 o 
   4   4   0       32.71       37.20      3.76 o 
   5   4   0        5.57        3.72      3.81 o 
   1   5   0      114.41      115.38      3.18 o 
   2   5   0      247.67      253.27      6.84 o 
   3   5   0       16.41       18.16      1.81 o 
   4   5   0       59.32       55.60      6.06 o 
   5   5   0        2.52        0.60      3.35 o 
   0   6   0       11.77       17.77      4.49 o 
   1   6   0      292.41      298.61      6.79 o 
   2   6   0        0.11        1.10      1.61 o 
   3   6   0      452.37      423.31     14.76 o 
   4   6   0        2.13        4.51      3.06 o 
   5   6   0        0.17       -3.57      4.41 o 
   1   7   0       78.84       76.08      3.07 o 
   2   7   0       43.36       36.37      2.73 o 
   3   7   0        4.48       -1.56      1.99 o 
   4   7   0        0.16        0.42      2.61 o 
   0   8   0      258.75      251.10     11.30 o 
   1   8   0        1.40        0.13      1.53 o 
   2   8   0       72.38       68.39      4.76 o 
   3   8   0        6.12        1.94      2.13 o 
   4   8   0        2.29        3.36      3.48 o 
   1   9   0      353.78      352.02     11.24 o 
   2   9   0        6.39        9.53      2.64 o 
   3   9   0        0.61        6.13      2.94 o 
   4   9   0        0.84        2.55      4.57 o 
   0  10   0        0.53        3.33      2.48 o 
   1  10   0       47.58       44.55      3.59 o 
   2  10   0       34.98       27.76      3.59 o 
   3  10   0       12.86       21.20      4.32 o 
   4  10   0        0.02        6.84      5.06 o 
   1  11   0        0.93       -2.58      2.58 o 
   2  11   0        2.52        5.39      3.09 o 
   3  11   0       27.44       27.32      6.50 o 
   0  12   0      165.69      160.46     16.87 o 
   1  12   0       33.26       42.49      5.08 o 
   2  12   0        0.37        2.65      3.35 o 
   3  12   0        0.20       -1.48      3.04 o 
   1  13   0        0.11        7.29      5.27 o 
   2  13   0       11.22       15.84      4.92 o 
   0  14   0        7.49        6.26     10.91 o 
   1  14   0        2.39        8.31      7.22 o 
  -5   0   1       20.46       15.67      4.95 o 
  -3   0   1      126.69      117.79      6.64 o 
  -1   0   1     3822.46     3789.14    136.25 o 
   1   0   1       25.62       36.86      2.04 o 
   3   0   1       10.97       16.36      2.90 o 
   5   0   1        3.99        4.59      4.33 o 
  -5   1   1        8.58        7.72      3.48 o 
  -4   1   1        2.24        2.23      2.03 o 
  -3   1   1      191.52      188.25      9.41 o 
  -2   1   1      172.85      175.32      6.03 o 
  -1   1   1      242.47      261.91      5.83 o 
   1   1   1     4472.79     4306.97     50.97 o 
   2   1   1       36.29       31.81      1.47 o 
   3   1   1        4.10        5.59      1.57 o 
   4   1   1       66.64       65.27      4.75 o 
   5   1   1       51.52       56.14      6.33 o 
  -5   2   1       11.92       11.91      4.70 o 
  -4   2   1        1.18        0.26      1.82 o 
  -3   2   1       92.76       93.98      4.55 o 
  -2   2   1      662.67      589.48     12.85 o 
  -1   2   1      746.66      728.07     10.74 o 
   0   2   1     3991.33     3504.13     36.05 o 
   1   2   1    18115.96    16588.72    272.19 o 
   2   2   1     1156.79     1048.50     45.57 o 
   3   2   1       48.50       51.82      2.67 o 
   4   2   1        3.17        8.86      3.14 o 
   5   2   1        0.05        4.68      2.59 o 
  -5   3   1       32.08       42.92      6.52 o 
  -4   3   1        5.55        7.34      2.16 o 
  -3   3   1       71.40       75.77      3.95 o 
  -2   3   1       54.16       59.98      3.79 o 
  -1   3   1       11.30       11.88      1.09 o 
   0   3   1       45.79       35.51      1.25 o 
   1   3   1     4793.91     4449.77     71.51 o 
   2   3   1     2052.33     2057.91     40.58 o 
   3   3   1       20.63       22.74      4.14 o 
   4   3   1       20.57       26.52      3.21 o 
   5   3   1       46.95       37.77      6.39 o 
  -5   4   1        2.30        3.07      3.94 o 
  -4   4   1        0.99       -2.13      2.13 o 
  -3   4   1        5.40        7.58      2.07 o 
  -2   4   1     1522.60     1543.47     29.51 o 
  -1   4   1        1.61        3.30      0.67 o 
   0   4   1       14.00       18.20      1.10 o 
   1   4   1       30.87       38.66      1.70 o 
   2   4   1        6.87       10.91      1.97 o 
   3   4   1       77.32       77.51      3.54 o 
   4   4   1      176.18      168.66      9.83 o 
   5   4   1        4.92       -0.16      2.94 o 
  -5   5   1       20.51       20.20      5.52 o 
  -4   5   1       16.58       23.44      5.13 o 
  -3   5   1      145.70      127.47      4.99 o 
  -2   5   1       25.50       23.33      2.83 o 
  -1   5   1       11.98       10.92      0.99 o 
   0   5   1      103.30       93.99      2.77 o 
   1   5   1      273.10      275.18      6.34 o 
   2   5   1        0.89        0.91      1.05 o 
   3   5   1        0.83        2.07      1.30 o 
   4   5   1        0.51        0.79      2.48 o 
   5   5   1        0.73       -1.67      3.55 o 
  -5   6   1        0.44       -3.33      5.88 o 
  -4   6   1       37.62       39.25      5.59 o 
  -3   6   1        4.56        5.27      1.99 o 
  -2   6   1        0.01        2.79      2.09 o 
  -1   6   1      115.51      119.80      3.31 o 
   0   6   1      388.98      427.27      9.39 o 
   1   6   1      255.22      241.83      6.25 o 
   2   6   1      356.75      440.09     40.83 o 
   3   6   1       57.97       49.20      3.64 o 
   4   6   1        2.53        0.21      2.36 o 
   5   6   1        6.58        9.10      8.35 o 
  -4   7   1       10.23        5.90      3.39 o 
  -3   7   1       33.66       31.30      3.47 o 
  -2   7   1       34.23       27.73      2.78 o 
  -1   7   1        8.17       11.28      2.19 o 
   0   7   1      440.81      444.81     11.82 o 
   1   7   1       43.78       47.70      2.54 o 
   2   7   1      273.83      269.92      7.92 o 
   3   7   1      140.03      132.89      7.03 o 
   4   7   1        0.00        2.25      3.07 o 
  -4   8   1        0.00        1.80      3.31 o 
  -3   8   1       15.00       15.64      3.44 o 
  -2   8   1      624.66      583.62     19.24 o 
  -1   8   1        2.95        7.18      1.41 o 
   0   8   1        4.50       10.43      2.49 o 
   1   8   1       16.11       16.95      1.91 o 
   2   8   1      129.93      136.46      5.10 o 
   3   8   1       10.75       13.85      3.86 o 
   4   8   1        1.99        2.65      3.37 o 
  -4   9   1        0.01       -1.45      3.98 o 
  -3   9   1        2.31        1.94      2.37 o 
  -2   9   1        3.18        7.29      2.50 o 
  -1   9   1      324.06      280.46      9.37 o 
   0   9   1       13.40       12.84      2.12 o 
   1   9   1      111.69      117.47      5.18 o 
   2   9   1        0.56        3.91      2.14 o 
   3   9   1        4.23       -0.88      2.58 o 
   4   9   1       19.08       21.26      5.42 o 
  -4  10   1       15.10       16.09      6.80 o 
  -3  10   1        0.08        2.62      3.59 o 
  -2  10   1       13.58       15.42      3.26 o 
  -1  10   1       46.52       52.04      4.55 o 
   0  10   1       47.31       48.83      3.51 o 
   1  10   1       42.42       46.21      3.92 o 
   2  10   1        0.47        0.12      1.92 o 
   3  10   1        0.02       -1.87      3.11 o 
   4  10   1        0.02        4.05      5.12 o 
  -3  11   1        2.82       -0.20      3.19 o 
  -2  11   1        0.13       -0.82      2.08 o 
  -1  11   1        0.48       -0.09      2.59 o 
   0  11   1        8.89       11.64      2.50 o 
   1  11   1       33.09       36.85      3.83 o 
   2  11   1       56.19       57.20      6.66 o 
   3  11   1        8.90        8.44      4.82 o 
  -3  12   1        4.07        9.08      5.88 o 
  -2  12   1        2.19        0.65      2.97 o 
  -1  12   1       30.78       24.78      3.85 o 
   0  12   1        5.95        9.54      2.93 o 
   1  12   1       11.60       14.38      3.74 o 
   2  12   1       12.40       15.49      7.61 o 
   3  12   1        6.05        5.25      5.02 o 
  -2  13   1       16.24       16.15      4.72 o 
  -1  13   1       64.17       57.49      7.78 o 
   0  13   1       60.69       58.18      7.36 o 
   1  13   1       11.17       15.79      4.30 o 
   2  13   1        6.37        3.63      3.96 o 
  -1  14   1       53.59       33.87      9.10 o 
   0  14   1        5.30       10.48      7.83 o 
   1  14   1       20.65       26.41      9.57 o 
  -4   0   2      194.89      188.94     12.47 o 
  -2   0   2       57.98       50.54      2.88 o 
   2   0   2      337.52      318.45      8.72 o 
   4   0   2       39.77       37.97      6.20 o 
  -5   1   2        1.89        3.96      2.91 o 
  -4   1   2       36.55       42.17      3.65 o 
  -3   1   2       51.85       52.11      2.85 o 
  -2   1   2      127.97      122.66      4.12 o 
  -1   1   2     1556.97     1413.16     19.86 o 
   0   1   2      185.56      171.72      2.24 o 
   1   1   2     3616.59     3629.74     29.34 o 
   2   1   2        9.24       10.11      2.22 o 
   3   1   2        0.06       -1.11      1.31 o 
   4   1   2       49.88       41.70      4.78 o 
   5   1   2       22.71       24.00      4.45 o 
  -5   2   2       27.72       23.98      5.33 o 
  -4   2   2       24.22       21.82      7.09 o 
  -3   2   2        1.98        7.79      1.76 o 
  -2   2   2        7.48        7.24      1.33 o 
  -1   2   2     1159.16     1026.37     12.92 o 
   0   2   2     1551.52     1450.92     14.34 o 
   1   2   2       23.96       34.64      2.29 o 
   2   2   2       10.43       12.34      1.62 o 
   3   2   2       95.76       92.07      3.90 o 
   4   2   2        0.51        1.91      1.99 o 
   5   2   2        2.26        6.89      4.42 o 
  -5   3   2        3.28       -2.44      3.55 o 
  -4   3   2       49.54       37.61      4.23 o 
  -3   3   2        0.19        2.10      1.22 o 
  -2   3   2      857.45      859.38     15.82 o 
  -1   3   2       33.67       34.84      1.87 o 
   0   3   2     1100.69     1046.14     14.94 o 
   1   3   2      176.97      194.78      6.04 o 
   2   3   2      127.80      124.35      3.26 o 
   3   3   2       86.30       79.82      4.35 o 
   4   3   2        1.82        2.12      1.95 o 
   5   3   2       30.96       26.07      5.85 o 
  -5   4   2        0.90        1.66      3.38 o 
  -4   4   2        2.03        4.67      2.51 o 
  -3   4   2       82.31       81.55      3.25 o 
  -2   4   2       31.54       28.59      2.08 o 
  -1   4   2       84.47       90.57      6.25 o 
   0   4   2     1044.49     1052.28     24.62 o 
   1   4   2        2.65       10.18      2.44 o 
   2   4   2     3936.98     4051.27     97.92 o 
   3   4   2       18.15       16.62      2.57 o 
   4   4   2       36.32       32.13      3.86 o 
   5   4   2        4.23       11.64      7.03 o 
  -5   5   2        0.07        2.41      3.53 o 
  -4   5   2       17.45       23.02      3.70 o 
  -3   5   2       21.67       27.70      3.26 o 
  -2   5   2       12.60       11.02      1.85 o 
  -1   5   2      204.80      214.25      3.86 o 
   0   5   2       72.65       93.32      2.84 o 
   1   5   2      222.93      210.28      7.14 o 
   2   5   2      600.68      638.82     51.47 o 
   3   5   2     1192.13     1088.60     42.39 o 
   4   5   2       23.83       24.43      3.56 o 
   5   5   2        1.33       11.70      5.49 o 
  -5   6   2        0.05       -2.15      5.73 o 
  -4   6   2        3.86        5.15      2.55 o 
  -3   6   2        2.76        2.75      3.28 o 
  -2   6   2        1.74        3.64      2.93 o 
  -1   6   2     1520.18     1682.99     31.64 o 
   0   6   2       11.87       12.92      1.45 o 
   1   6   2      337.53      329.76      9.61 o 
   2   6   2        0.52        0.46      1.04 o 
   3   6   2        0.01        1.27      1.82 o 
   4   6   2       54.99       57.45     10.77 o 
   5   6   2        1.50        0.38      4.46 o 
  -4   7   2        4.78        4.83      3.15 o 
  -3   7   2       79.15       84.91      5.73 o 
  -2   7   2       82.84       81.88      4.50 o 
  -1   7   2       45.13       41.78      1.84 o 
   0   7   2      286.09      313.05     13.72 o 
   1   7   2        1.51        0.51      1.96 o 
   2   7   2       54.48       51.62      3.11 o 
   3   7   2       28.55       27.21      3.40 o 
   4   7   2        8.82        7.04      3.45 o 
  -4   8   2       13.13       24.70      6.69 o 
  -3   8   2       38.05       37.82      4.56 o 
  -2   8   2        0.92        2.96      1.92 o 
  -1   8   2        8.82        9.60      1.31 o 
   0   8   2       11.06       14.34      2.30 o 
   1   8   2        2.68        9.49      2.09 o 
   2   8   2      147.32      143.40      5.52 o 
   3   8   2       39.07       35.57      4.77 o 
   4   8   2       12.09       20.75      5.45 o 
  -4   9   2        3.07        2.11      4.51 o 
  -3   9   2       88.56       74.93      7.71 o 
  -2   9   2       21.69       24.07      3.39 o 
  -1   9   2       17.89       16.64      4.58 o 
   0   9   2        9.85       16.77      5.61 o 
   1   9   2        0.20       -1.43      1.90 o 
   2   9   2       11.23       13.12      2.87 o 
   3   9   2       29.09       31.43      5.12 o 
   4   9   2       46.12       40.14      7.02 o 
  -4  10   2        8.75        6.57      5.23 o 
  -3  10   2       14.52        9.71      3.83 o 
  -2  10   2       46.93       40.03      4.01 o 
  -1  10   2      286.68      288.95     12.60 o 
   0  10   2        0.53        3.15      1.83 o 
   1  10   2       21.44       25.89      2.98 o 
   2  10   2        4.27        4.10      2.30 o 
   3  10   2       24.71       29.55      5.43 o 
  -3  11   2        0.87        5.02      3.72 o 
  -2  11   2        4.62        0.19      2.55 o 
  -1  11   2       10.75       14.01      2.80 o 
   0  11   2      543.12      501.92     19.44 o 
   1  11   2      111.61       90.39      6.02 o 
   2  11   2        2.35        4.43      2.83 o 
   3  11   2        3.71        1.60      3.52 o 
  -3  12   2        0.03        2.04      4.04 o 
  -2  12   2       15.31       12.29      4.75 o 
  -1  12   2       41.23       39.19      5.49 o 
   0  12   2        6.66       10.53      5.43 o 
   1  12   2       17.99       16.12      5.20 o 
   2  12   2        0.37       -2.39      2.78 o 
   3  12   2        0.90        7.37      5.08 o 
  -2  13   2       12.24       12.72      4.69 o 
  -1  13   2        4.97       -0.07      3.01 o 
   0  13   2        2.04        0.24      4.07 o 
   1  13   2        5.03        4.55      3.85 o 
   2  13   2        7.26        6.82      6.00 o 
  -1  14   2        1.26        2.38      4.55 o 
   0  14   2        1.50        0.08      4.40 o 
   1  14   2        8.76        1.81      9.43 o 
  -5   0   3       18.12       22.90      6.01 o 
  -3   0   3      105.18      107.79      5.91 o 
  -1   0   3     1525.06     1640.99     42.18 o 
   1   0   3      507.25      506.34     10.41 o 
   3   0   3        2.40        2.42      1.38 o 
   5   0   3        1.94       13.02     20.07 o 
  -5   1   3        4.05        3.81      2.49 o 
  -4   1   3       64.46       67.45      4.38 o 
  -3   1   3      167.25      171.59      6.62 o 
  -2   1   3       80.37       88.13      2.69 o 
  -1   1   3      430.26      422.33     14.58 o 
   0   1   3      550.16      479.44      8.70 o 
   1   1   3     1575.77     1642.80     90.82 o 
   2   1   3      315.14      293.35      5.82 o 
   3   1   3       75.47       80.52      5.85 o 
   4   1   3       31.08       36.96      4.34 o 
   5   1   3        0.30        0.51      2.70 o 
  -5   2   3        4.64        6.78      3.70 o 
  -4   2   3        0.25        0.01      1.45 o 
  -3   2   3      318.26      325.74     10.24 o 
  -2   2   3      778.61      789.50     16.66 o 
  -1   2   3      196.30      203.75      2.57 o 
   0   2   3      406.83      334.14      5.71 o 
   1   2   3     1022.63      977.17     14.00 o 
   2   2   3      436.68      470.03     12.10 o 
   3   2   3      128.94      125.88      7.79 o 
   4   2   3       51.35       62.37      5.37 o 
   5   2   3       47.21       43.91      6.88 o 
  -5   3   3       41.72       47.28      6.39 o 
  -4   3   3       14.16       19.82      2.74 o 
  -3   3   3        9.98       13.09      1.60 o 
  -2   3   3       93.39       99.24      2.44 o 
  -1   3   3       44.15       39.77      2.47 o 
   0   3   3      122.94      121.90      2.48 o 
   1   3   3       11.47       22.53      3.05 o 
   2   3   3      244.56      240.56      5.00 o 
   3   3   3       27.51       32.64      2.90 o 
   4   3   3       63.61       60.10      4.66 o 
   5   3   3       55.60       48.62      7.87 o 
  -5   4   3       33.69       31.67      5.63 o 
  -4   4   3        7.70       14.42      2.97 o 
  -3   4   3       23.43       22.98      2.49 o 
  -2   4   3        1.19        3.76      2.33 o 
  -1   4   3      168.77      165.20      6.79 o 
   0   4   3     1217.09     1216.48     20.15 o 
   1   4   3      533.32      544.03     19.60 o 
   2   4   3      625.44      633.36     20.81 o 
   3   4   3      102.80      105.71      5.72 o 
   4   4   3       22.42       32.43      4.39 o 
   5   4   3        1.11        2.17      4.10 o 
  -5   5   3        5.78        7.84      5.22 o 
  -4   5   3       52.00       46.43      4.39 o 
  -3   5   3        0.82        0.89      1.62 o 
  -2   5   3       56.18       50.79      2.78 o 
  -1   5   3      993.48      948.54     13.58 o 
   0   5   3       73.12       82.08      3.10 o 
   1   5   3        1.48        3.30      1.36 o 
   2   5   3       74.33       78.18      7.35 o 
   3   5   3      217.02      223.45     11.17 o 
   4   5   3        2.69        5.31      2.62 o 
   5   5   3        4.67        6.01      6.79 o 
  -5   6   3        6.99        5.59      5.58 o 
  -4   6   3       26.79       25.42      3.90 o 
  -3   6   3       41.08       37.71      3.92 o 
  -2   6   3       12.41       15.49      2.01 o 
  -1   6   3        8.26        8.52      0.77 o 
   0   6   3      121.04      106.99      3.38 o 
   1   6   3       34.37       31.10      2.02 o 
   2   6   3       23.94       25.10      2.56 o 
   3   6   3       64.83       64.62      4.64 o 
   4   6   3       49.88       46.93      6.09 o 
   5   6   3        4.68        3.01      5.26 o 
  -5   7   3        0.46       11.76     13.03 o 
  -4   7   3       12.70       20.10      4.57 o 
  -3   7   3       73.81       70.01      5.10 o 
  -2   7   3      364.03      361.15     11.51 o 
  -1   7   3       31.11       31.97      2.28 o 
   0   7   3       16.68       19.38      1.61 o 
   1   7   3       79.39       83.62      4.13 o 
   2   7   3        2.07       12.51      5.13 o 
   3   7   3      290.84      281.09     11.84 o 
   4   7   3      241.84      211.17     14.54 o 
  -4   8   3        3.71        6.87      4.51 o 
  -3   8   3       13.87       15.08      3.25 o 
  -2   8   3       11.07       17.68      4.30 o 
  -1   8   3        4.53        4.50      2.31 o 
   0   8   3      421.16      432.07     11.37 o 
   1   8   3        6.08        6.04      1.89 o 
   2   8   3      213.04      202.11      8.29 o 
   3   8   3       25.15       18.18      4.23 o 
   4   8   3        6.79        8.73      4.31 o 
  -4   9   3        0.64        2.90      4.46 o 
  -3   9   3       18.81       26.53      5.65 o 
  -2   9   3       25.41       23.66      2.98 o 
  -1   9   3        0.85        6.11      2.22 o 
   0   9   3        0.05       -0.57      1.51 o 
   1   9   3      481.71      426.26     15.84 o 
   2   9   3       99.17       80.97      5.05 o 
   3   9   3        8.82       12.45      4.82 o 
   4   9   3        4.57        3.05      3.90 o 
  -4  10   3        1.20       -0.44      5.61 o 
  -3  10   3       10.46       18.89      6.58 o 
  -2  10   3      190.12      179.01     11.59 o 
  -1  10   3       26.37       26.64      4.22 o 
   0  10   3        6.25        4.99      1.90 o 
   1  10   3       10.06        8.63      3.60 o 
   2  10   3       50.56       46.50      4.38 o 
   3  10   3        1.76        5.00      3.68 o 
  -3  11   3       21.22       23.67      5.29 o 
  -2  11   3        0.10        0.57      2.99 o 
  -1  11   3      141.61      151.65     12.15 o 
   0  11   3        6.01       10.25      3.48 o 
   1  11   3        8.03       12.34      3.67 o 
   2  11   3        0.99        0.44      2.14 o 
   3  11   3        0.41       -2.26      3.72 o 
  -3  12   3        0.73       -0.25      5.05 o 
  -2  12   3        4.21        2.35      3.52 o 
  -1  12   3        9.78       12.48      4.28 o 
   0  12   3       25.43       23.70      4.17 o 
   1  12   3       15.98       18.52      3.97 o 
   2  12   3        3.12        8.73      4.07 o 
  -2  13   3        2.11        2.46      4.02 o 
  -1  13   3        6.87        9.93      4.42 o 
   0  13   3       73.90       67.94      9.08 o 
   1  13   3      136.26      145.00     14.95 o 
   2  13   3        1.35        4.50     10.71 o 
  -1  14   3        2.86        0.09      5.10 o 
   0  14   3        2.32       -0.21      3.75 o 
  -4   0   4       12.39       13.39      3.65 o 
  -2   0   4     1178.67     1161.20     31.74 o 
   0   0   4     1183.42     1143.77     27.36 o 
   2   0   4      674.54      639.02     32.67 o 
   4   0   4       50.71       57.35      7.04 o 
  -5   1   4       31.13       38.20      5.82 o 
  -4   1   4        1.03        0.88      1.71 o 
  -3   1   4        9.08       11.59      2.35 o 
  -2   1   4       23.62       21.91      2.12 o 
  -1   1   4       65.54       48.83      2.57 o 
   0   1   4       38.70       36.54      1.35 o 
   1   1   4        0.07        1.92      0.95 o 
   2   1   4      215.65      223.98      5.92 o 
   3   1   4       13.84       14.96      2.74 o 
   4   1   4        1.92       -0.06      2.95 o 
   5   1   4       40.92       39.82      6.30 o 
  -5   2   4       31.88       37.72      6.29 o 
  -4   2   4        6.47        6.72      2.38 o 
  -3   2   4      120.68      123.83      4.67 o 
  -2   2   4      263.86      245.13      5.26 o 
  -1   2   4       17.31       17.49      1.17 o 
   0   2   4     2592.31     2475.63     35.48 o 
   1   2   4      140.69      164.68      4.49 o 
   2   2   4      169.86      195.45      5.87 o 
   3   2   4      133.37      138.63      5.97 o 
   4   2   4       25.56       20.57      3.60 o 
   5   2   4        1.19       -1.06      2.86 o 
  -5   3   4        1.37        6.31      4.40 o 
  -4   3   4       92.73       95.48      5.86 o 
  -3   3   4        1.48        2.86      1.12 o 
  -2   3   4        8.29        9.28      0.73 o 
  -1   3   4      627.61      604.43     13.41 o 
   0   3   4      536.89      501.11      8.33 o 
   1   3   4      121.73      125.20      3.30 o 
   2   3   4       76.44       72.24      3.46 o 
   3   3   4        8.95       17.93      2.66 o 
   4   3   4       24.19       32.63      4.58 o 
   5   3   4        4.14        5.40      3.90 o 
  -5   4   4        2.86        6.35      3.81 o 
  -4   4   4       18.25       24.36      3.67 o 
  -3   4   4      234.44      231.36      8.99 o 
  -2   4   4      686.30      707.20     19.79 o 
  -1   4   4      179.64      188.94      3.81 o 
   0   4   4      846.53      799.30     19.16 o 
   1   4   4       28.65       23.69      1.76 o 
   2   4   4       32.29       37.79      3.08 o 
   3   4   4       57.48       58.46      4.28 o 
   4   4   4       50.88       49.41      5.52 o 
   5   4   4        0.75       -5.21      5.21 o 
  -5   5   4        4.09        0.46      4.10 o 
  -4   5   4       79.82       78.99      6.14 o 
  -3   5   4       26.74       20.92      2.48 o 
  -2   5   4      180.50      174.22      8.16 o 
  -1   5   4     1658.41     1715.23     23.72 o 
   0   5   4       82.89       99.92      2.95 o 
   1   5   4       35.19       30.68      2.23 o 
   2   5   4       46.15       47.27      2.66 o 
   3   5   4      103.63       97.11      5.96 o 
   4   5   4        3.88        0.96      2.18 o 
   5   5   4        4.09        3.11      4.95 o 
  -5   6   4        1.99       -5.07      5.07 o 
  -4   6   4        1.61        0.91      2.26 o 
  -3   6   4       57.63       48.38      4.41 o 
  -2   6   4       26.13       28.67      2.40 o 
  -1   6   4       74.70       73.69      2.22 o 
   0   6   4        9.79       16.29      1.44 o 
   1   6   4      222.53      220.32      6.34 o 
   2   6   4      106.60      108.00      6.20 o 
   3   6   4      484.80      458.68     16.58 o 
   4   6   4       13.74       19.30      4.41 o 
  -4   7   4       13.74       14.02      4.15 o 
  -3   7   4       66.74       67.37      4.94 o 
  -2   7   4       28.47       33.23      2.81 o 
  -1   7   4        8.93       10.54      1.50 o 
   0   7   4       78.39       88.41      3.41 o 
   1   7   4        7.05        9.67      1.87 o 
   2   7   4       80.76       70.70      4.37 o 
   3   7   4      147.11      128.07      7.35 o 
   4   7   4        0.24        0.14      2.86 o 
  -4   8   4        0.73       -0.16      2.82 o 
  -3   8   4        2.03       -2.35      2.73 o 
  -2   8   4       57.36       56.34      3.69 o 
  -1   8   4      314.37      268.69      8.71 o 
   0   8   4      265.41      273.03      8.12 o 
   1   8   4        0.01        3.77      1.77 o 
   2   8   4        7.29       11.43      3.54 o 
   3   8   4        0.01       -0.48      2.94 o 
   4   8   4       36.16       31.33      6.81 o 
  -4   9   4        5.74       17.09      8.96 o 
  -3   9   4        0.06       -2.71      2.77 o 
  -2   9   4        7.66       12.75      4.56 o 
  -1   9   4        7.62       11.73      2.84 o 
   0   9   4       59.71       58.48      3.47 o 
   1   9   4       15.89       22.84      2.87 o 
   2   9   4        0.25        6.24      2.25 o 
   3   9   4        0.05        3.12      3.32 o 
   4   9   4       61.85       57.51      8.89 o 
  -4  10   4       28.04       43.31     21.25 o 
  -3  10   4       14.95       11.96      4.34 o 
  -2  10   4        9.19       13.65      3.46 o 
  -1  10   4        5.60       13.29      4.01 o 
   0  10   4        1.99        1.23      2.90 o 
   1  10   4        0.02       -0.47      2.00 o 
   2  10   4       13.02       11.99      3.54 o 
   3  10   4       18.64       21.91      4.53 o 
  -3  11   4        0.31        3.19      3.96 o 
  -2  11   4       11.57        8.94      3.94 o 
  -1  11   4       21.84       26.69      4.87 o 
   0  11   4       48.10       45.28      4.47 o 
   1  11   4       59.98       67.79      4.84 o 
   2  11   4      121.85      106.96      7.19 o 
   3  11   4        0.85        3.48      3.59 o 
  -3  12   4        1.79        7.22      5.49 o 
  -2  12   4        3.77       -0.27      4.14 o 
  -1  12   4        0.02        1.06      3.48 o 
   0  12   4        9.14        8.58      3.54 o 
   1  12   4        0.24        3.53      2.45 o 
   2  12   4        0.27        2.72      3.17 o 
  -2  13   4       17.22       19.94      5.88 o 
  -1  13   4       53.10       50.77      7.39 o 
   0  13   4       28.33       27.63      8.50 o 
   1  13   4        1.07       -3.23      3.93 o 
   2  13   4        0.24        5.29      5.67 o 
   0  14   4        4.88        1.35      4.38 o 
  -5   0   5        5.18        1.44      3.25 o 
  -3   0   5      545.81      554.36     20.23 o 
  -1   0   5     1001.21      951.36     33.96 o 
   1   0   5     2521.87     2540.24     53.59 o 
   3   0   5       59.35       58.63     16.13 o 
   5   0   5       31.45       44.39      9.84 o 
  -5   1   5        3.61        4.31      3.49 o 
  -4   1   5        0.01        1.78      2.13 o 
  -3   1   5        0.00        4.16      3.31 o 
  -2   1   5      125.29      137.42      3.91 o 
  -1   1   5       69.58       67.61      2.04 o 
   0   1   5        1.72        1.28      0.68 o 
   1   1   5      142.77      138.09      2.60 o 
   2   1   5        0.08       -1.02      1.02 o 
   3   1   5       24.42       25.17      3.80 o 
   4   1   5        0.23        6.75      3.10 o 
   5   1   5       18.29       18.63      5.15 o 
  -5   2   5        4.66        4.81      3.48 o 
  -4   2   5       61.71       56.04      4.48 o 
  -3   2   5       41.02       42.51      3.62 o 
  -2   2   5      107.35      125.28      4.33 o 
  -1   2   5     2811.88     3092.24     57.72 o 
   0   2   5      803.88      770.86     12.03 o 
   1   2   5     1908.15     1970.58     34.72 o 
   2   2   5       42.40       43.09      2.42 o 
   3   2   5       40.48       44.61      3.27 o 
   4   2   5        0.05        1.51      2.74 o 
   5   2   5        6.49       12.51      4.58 o 
  -5   3   5       39.64       33.22      5.80 o 
  -4   3   5       51.58       64.82      5.28 o 
  -3   3   5       49.01       55.43      2.82 o 
  -2   3   5       33.22       35.42      1.85 o 
  -1   3   5      163.90      173.26      6.60 o 
   0   3   5     1335.75     1394.08     22.76 o 
   1   3   5      288.19      329.70      7.10 o 
   2   3   5        0.02       -0.59      1.38 o 
   3   3   5       40.93       44.95      3.71 o 
   4   3   5        0.04       -1.16      3.11 o 
   5   3   5        0.05       -0.27      4.64 o 
  -5   4   5        0.00       -1.02      5.12 o 
  -4   4   5       96.38       94.30      6.71 o 
  -3   4   5      159.70      158.68      6.41 o 
  -2   4   5       96.63       89.04      4.73 o 
  -1   4   5      355.40      345.02     15.61 o 
   0   4   5       17.26       20.17      1.98 o 
   1   4   5      382.06      427.12      9.68 o 
   2   4   5       69.96       72.98      4.66 o 
   3   4   5       77.80       76.12      4.91 o 
   4   4   5      176.33      171.97     12.21 o 
   5   4   5        0.10       -4.39      4.45 o 
  -5   5   5        3.12       11.55      6.01 o 
  -4   5   5       64.97       59.15      5.36 o 
  -3   5   5       10.39        7.86      1.88 o 
  -2   5   5        3.60        4.39      1.31 o 
  -1   5   5       68.13       69.58      5.38 o 
   0   5   5        1.68        3.50      1.95 o 
   1   5   5       73.33       80.08      3.23 o 
   2   5   5        1.30        0.42      1.18 o 
   3   5   5        5.66        5.00      2.92 o 
   4   5   5       42.07       43.20      5.95 o 
   5   5   5        1.74        3.60      5.18 o 
  -5   6   5        0.28        1.13      3.97 o 
  -4   6   5        1.08       -2.61      3.28 o 
  -3   6   5        0.71       -0.71      1.59 o 
  -2   6   5      342.50      319.80     15.45 o 
  -1   6   5       74.52       65.92      4.25 o 
   0   6   5     1066.48     1099.80     23.49 o 
   1   6   5       23.63       26.90      3.50 o 
   2   6   5        8.64       13.59      3.96 o 
   3   6   5        4.67        6.22      2.50 o 
   4   6   5       20.03       27.25      5.92 o 
  -4   7   5       36.99       36.79     10.18 o 
  -3   7   5       18.95       18.61      4.41 o 
  -2   7   5        0.45        1.29      2.39 o 
  -1   7   5       10.42       16.01      3.07 o 
   0   7   5      102.25      101.59      3.85 o 
   1   7   5       70.03       74.27      3.98 o 
   2   7   5       16.81       19.85      2.44 o 
   3   7   5        1.01        5.81      3.40 o 
   4   7   5       66.52       59.36      8.11 o 
  -4   8   5       13.04       14.62      4.92 o 
  -3   8   5        5.63        6.89      3.53 o 
  -2   8   5      108.63       99.98      7.08 o 
  -1   8   5       49.02       62.05      5.44 o 
   0   8   5        5.47        8.21      2.04 o 
   1   8   5        0.98        2.66      1.77 o 
   2   8   5       68.94       59.29      4.07 o 
   3   8   5        2.11       -0.01      1.91 o 
   4   8   5       75.22       81.42     12.83 o 
  -4   9   5        0.01        8.73      6.53 o 
  -3   9   5        8.22       15.98      5.60 o 
  -2   9   5       79.99       80.92      7.35 o 
  -1   9   5       10.19       10.85      3.01 o 
   0   9   5       26.28       27.05      2.56 o 
   1   9   5      230.10      224.07      9.07 o 
   2   9   5       20.92       29.96      3.03 o 
   3   9   5        9.32       12.83      4.04 o 
   4   9   5        4.61        0.74      4.09 o 
  -4  10   5        0.22        9.60     11.91 o 
  -3  10   5        0.01       19.40     13.69 o 
  -2  10   5        3.83       12.34      9.22 o 
  -1  10   5       12.92       14.48      5.46 o 
   0  10   5       33.61       36.18      3.07 o 
   1  10   5        1.68        8.13      2.27 o 
   2  10   5       14.26       20.56      5.24 o 
   3  10   5        5.85        8.51      5.06 o 
  -3  11   5        9.31       10.64      8.03 o 
  -2  11   5        3.69        8.39      4.09 o 
  -1  11   5      123.47      128.30     10.07 o 
   0  11   5      164.59      166.56     10.69 o 
   1  11   5       11.49       11.95      2.75 o 
   2  11   5        0.06        9.11     10.47 o 
   3  11   5        1.15        7.60      4.69 o 
  -2  12   5        5.99       13.58      5.07 o 
  -1  12   5       18.05       24.95      5.04 o 
   0  12   5        4.42        5.58      3.79 o 
   1  12   5        0.21        0.89      3.37 o 
   2  12   5        0.59        2.86      4.14 o 
  -2  13   5        0.00       -1.28      3.41 o 
  -1  13   5        6.88       10.74      4.35 o 
   0  13   5        4.18        4.22      4.20 o 
   1  13   5        8.47        6.31      5.78 o 
  -4   0   6      194.79      208.84     16.88 o 
  -2   0   6        3.95        5.74      1.56 o 
   0   0   6     3477.07     3092.19     78.46 o 
   2   0   6     2253.05     2233.61     94.32 o 
   4   0   6       10.68        1.25      5.56 o 
  -5   1   6       46.25       35.87      6.80 o 
  -4   1   6        9.63       11.95      2.37 o 
  -3   1   6       13.34       17.36      2.13 o 
  -2   1   6      444.29      478.79     15.11 o 
  -1   1   6      101.50      104.66      4.22 o 
   0   1   6        1.05        5.56      1.71 o 
   1   1   6      825.71      849.45     15.48 o 
   2   1   6       10.21       12.04      2.05 o 
   3   1   6        6.67       12.11      5.00 o 
   4   1   6        8.97       11.35      4.42 o 
   5   1   6        1.26        2.19      3.36 o 
  -5   2   6       10.71        9.84      3.71 o 
  -4   2   6        1.99       -1.02      1.54 o 
  -3   2   6        1.32        1.17      1.21 o 
  -2   2   6        6.13        8.12      0.97 o 
  -1   2   6       36.46       36.13      1.88 o 
   0   2   6     1339.23     1439.58     23.68 o 
   1   2   6       27.53       30.86      1.80 o 
   2   2   6      314.44      325.38      9.03 o 
   3   2   6        6.99       10.29      1.86 o 
   4   2   6       46.47       43.87      5.62 o 
   5   2   6       46.10       54.50      8.37 o 
  -5   3   6       19.51       22.09      6.78 o 
  -4   3   6        1.36        1.59      1.90 o 
  -3   3   6      102.75      107.52      3.93 o 
  -2   3   6      538.52      547.48     10.35 o 
  -1   3   6      508.41      542.97     11.66 o 
   0   3   6       95.14       96.07      2.49 o 
   1   3   6      429.31      448.40     12.11 o 
   2   3   6       93.01       90.32      3.78 o 
   3   3   6        7.23        7.80      2.16 o 
   4   3   6        0.46        2.11      2.69 o 
   5   3   6       24.59       25.22      7.80 o 
  -5   4   6        0.29        0.68      5.75 o 
  -4   4   6       13.95       14.89      4.38 o 
  -3   4   6      143.45      133.84      6.03 o 
  -2   4   6       99.23       89.23      5.18 o 
  -1   4   6      247.23      265.70     12.04 o 
   0   4   6        9.37        8.98      1.37 o 
   1   4   6      188.71      217.80      6.01 o 
   2   4   6        1.68        3.26      1.99 o 
   3   4   6       19.57       19.26      2.95 o 
   4   4   6        2.60        2.67      3.20 o 
   5   4   6        0.27       -3.13      4.94 o 
  -5   5   6        1.86       -0.14      5.04 o 
  -4   5   6       24.18       27.78      5.33 o 
  -3   5   6        4.48        3.11      1.79 o 
  -2   5   6       15.68       14.12      2.72 o 
  -1   5   6       38.16       46.13      2.57 o 
   0   5   6      227.86      239.96      5.69 o 
   1   5   6       11.70       11.85      1.79 o 
   2   5   6       20.54       20.62      2.64 o 
   3   5   6       30.62       29.35      3.81 o 
   4   5   6       16.03       23.61      4.31 o 
  -5   6   6        0.07        2.94      4.99 o 
  -4   6   6       11.77       15.13      4.90 o 
  -3   6   6      547.84      552.26     25.35 o 
  -2   6   6      188.92      179.77      8.98 o 
  -1   6   6       79.93       74.23      3.18 o 
   0   6   6       35.66       38.48      2.09 o 
   1   6   6        0.28       -0.73      2.11 o 
   2   6   6       87.31       90.85      4.11 o 
   3   6   6       60.52       64.55      5.42 o 
   4   6   6        0.97       -0.17      2.92 o 
  -4   7   6        0.01        1.11      3.70 o 
  -3   7   6       90.01       91.85      8.34 o 
  -2   7   6       51.15       42.90      4.93 o 
  -1   7   6       16.04       14.15      3.90 o 
   0   7   6        0.03        3.77      2.40 o 
   1   7   6      194.35      198.17      7.39 o 
   2   7   6       49.28       45.34      3.58 o 
   3   7   6       63.33       60.05      5.41 o 
   4   7   6        0.01        1.77      4.06 o 
  -4   8   6        2.17        8.85     11.37 o 
  -3   8   6        2.85        5.92      3.44 o 
  -2   8   6       26.44       27.74      4.16 o 
  -1   8   6      240.96      238.48     12.12 o 
   0   8   6        4.53        5.76      1.47 o 
   1   8   6       71.06       68.09      4.34 o 
   2   8   6       40.35       40.31      4.97 o 
   3   8   6        0.05        1.56      2.13 o 
   4   8   6        1.27        3.06      5.75 o 
  -4   9   6        2.15       -0.07      3.44 o 
  -3   9   6       16.03       16.24      4.86 o 
  -2   9   6       12.79       14.87      3.94 o 
  -1   9   6        1.92        4.07      2.72 o 
   0   9   6      324.80      316.91      9.86 o 
   1   9   6      381.00      373.24     13.47 o 
   2   9   6        9.68        6.33      2.83 o 
   3   9   6        1.44        5.03      3.62 o 
  -3  10   6        8.89        7.37      3.81 o 
  -2  10   6       10.92        4.08      3.43 o 
  -1  10   6        2.07       -0.52      2.19 o 
   0  10   6       22.86       31.97      5.65 o 
   1  10   6       19.08       30.10      3.51 o 
   2  10   6        2.77        2.68      2.54 o 
   3  10   6       24.39       35.23      6.46 o 
  -3  11   6        0.93        0.98      3.77 o 
  -2  11   6       12.16       11.73      4.82 o 
  -1  11   6       97.56       89.18      7.61 o 
   0  11   6       22.73       28.31      4.83 o 
   1  11   6       14.59       14.98      3.39 o 
   2  11   6       27.14       26.78      5.88 o 
   3  11   6        1.05       11.91      6.50 o 
  -2  12   6       13.87       24.50      5.93 o 
  -1  12   6        0.80        4.47      3.55 o 
   0  12   6       10.26       10.02      3.62 o 
   1  12   6       12.48       18.25      5.87 o 
   2  12   6       34.39       43.88      7.31 o 
  -1  13   6        7.44        2.77      4.26 o 
   0  13   6        5.72        0.20      3.10 o 
   1  13   6        0.15        2.12      7.84 o 
  -5   0   7       18.47       22.88      7.37 o 
  -3   0   7       25.01       21.98      3.27 o 
  -1   0   7     2433.09     2379.12    128.68 o 
   1   0   7     1040.54     1106.80     90.54 o 
   3   0   7       24.06       30.96      5.89 o 
   5   0   7       42.55       35.03      8.45 o 
  -5   1   7       55.20       60.02      7.28 o 
  -4   1   7       12.80       21.25      4.57 o 
  -3   1   7      211.98      215.84      8.85 o 
  -2   1   7      116.41      123.77      4.98 o 
  -1   1   7        2.66        2.66      0.78 o 
   0   1   7       85.29       84.20      4.38 o 
   1   1   7       76.05       80.32      2.37 o 
   2   1   7       10.77       14.36      1.59 o 
   3   1   7      158.05      159.79      9.01 o 
   4   1   7        1.30        5.81      5.32 o 
   5   1   7        1.36        8.46      4.54 o 
  -5   2   7       72.33       78.50      7.41 o 
  -4   2   7       95.47       95.09      7.47 o 
  -3   2   7       39.11       44.91      2.73 o 
  -2   2   7        2.73        0.66      1.05 o 
  -1   2   7       17.70       18.66      0.97 o 
   0   2   7      632.36      666.99     28.52 o 
   1   2   7       21.40       16.70      1.83 o 
   2   2   7      386.71      396.81     12.91 o 
   3   2   7       78.01       74.56      5.70 o 
   4   2   7       25.10       34.40      6.67 o 
   5   2   7        4.37        2.35      3.73 o 
  -5   3   7        0.30        2.85      3.92 o 
  -4   3   7        3.11        5.81      2.76 o 
  -3   3   7       47.88       50.26      5.36 o 
  -2   3   7      488.15      547.67     12.51 o 
  -1   3   7       20.79       24.02      3.28 o 
   0   3   7       46.46       49.60      2.00 o 
   1   3   7      442.42      457.91     15.08 o 
   2   3   7        0.46        3.21      2.25 o 
   3   3   7       47.78       43.07      3.49 o 
   4   3   7       27.30       30.63      4.93 o 
   5   3   7        9.14        8.87      5.72 o 
  -5   4   7       10.05       13.12      6.89 o 
  -4   4   7        8.06       10.92      3.53 o 
  -3   4   7        4.71        5.54      1.71 o 
  -2   4   7      445.91      450.95     17.30 o 
  -1   4   7       40.56       49.39      3.25 o 
   0   4   7        0.23       -0.21      0.75 o 
   1   4   7       33.29       43.76      3.30 o 
   2   4   7        3.37        2.66      1.71 o 
   3   4   7       62.75       56.57      4.51 o 
   4   4   7       45.22       41.49      5.61 o 
  -5   5   7        2.70        1.18      4.42 o 
  -4   5   7       28.52       42.88      7.77 o 
  -3   5   7        3.63        4.15      3.06 o 
  -2   5   7      161.62      171.02      8.93 o 
  -1   5   7      485.14      502.90     13.44 o 
   0   5   7      220.46      245.40      5.63 o 
   1   5   7       45.53       49.38      2.92 o 
   2   5   7       65.18       65.03      4.58 o 
   3   5   7       50.67       41.30      4.65 o 
   4   5   7       21.13       27.24      5.42 o 
  -5   6   7        0.23       -0.11      7.34 o 
  -4   6   7        3.25        6.94      3.94 o 
  -3   6   7       69.82       81.99      7.37 o 
  -2   6   7       88.29       92.21      6.58 o 
  -1   6   7        3.98        5.90      2.13 o 
   0   6   7       29.94       24.53      1.58 o 
   1   6   7      114.36      112.15      4.74 o 
   2   6   7      278.41      271.95     11.81 o 
   3   6   7       47.36       43.58      4.62 o 
   4   6   7        0.00        1.85      2.75 o 
  -4   7   7       30.73       39.06      7.28 o 
  -3   7   7        1.30        4.41      3.00 o 
  -2   7   7       66.49       64.62      6.00 o 
  -1   7   7        1.47        9.77      6.35 o 
   0   7   7        2.29        3.56      2.25 o 
   1   7   7      177.45      159.07      6.68 o 
   2   7   7      322.68      337.66     13.93 o 
   3   7   7        1.65        3.92      3.17 o 
   4   7   7        5.14        3.16      4.17 o 
  -4   8   7        9.73       16.38     10.13 o 
  -3   8   7        7.42       18.16      4.36 o 
  -2   8   7      385.63      421.79     21.74 o 
  -1   8   7      135.37      140.15      9.36 o 
   0   8   7      249.00      252.60      9.29 o 
   1   8   7       11.77       14.63      3.18 o 
   2   8   7        7.78       15.07      5.99 o 
   3   8   7        2.94        6.22      2.82 o 
   4   8   7       12.03       13.73      6.53 o 
  -4   9   7        3.57        0.19      3.28 o 
  -3   9   7        0.80        6.72      7.91 o 
  -2   9   7       65.01       58.43      7.28 o 
  -1   9   7      353.44      346.89     17.80 o 
   0   9   7        1.20        4.14      1.96 o 
   1   9   7        0.32       -1.79      1.83 o 
   2   9   7        3.26        4.15      2.64 o 
   3   9   7        0.52       -1.74      3.30 o 
  -3  10   7       11.81        9.39      4.79 o 
  -2  10   7        3.52        4.63      3.70 o 
  -1  10   7        5.02        5.07      3.44 o 
   0  10   7       69.52       77.23      5.29 o 
   1  10   7       67.23       62.88      5.12 o 
   2  10   7        9.77       12.17      3.18 o 
   3  10   7        8.66       28.86     11.37 o 
  -3  11   7        2.48       -3.95      4.20 o 
  -2  11   7       39.18       48.94      8.08 o 
  -1  11   7        4.96        4.84      3.66 o 
   0  11   7       12.68       14.53      4.20 o 
   1  11   7       23.68       32.95      4.43 o 
   2  11   7        0.05       -1.56      4.11 o 
  -2  12   7        9.36       11.66      4.29 o 
  -1  12   7       21.54       28.87     10.83 o 
   0  12   7        3.20        8.80      4.73 o 
   1  12   7        0.90        0.48      3.88 o 
   2  12   7        0.14        2.03      5.06 o 
  -1  13   7       19.69       22.53      5.63 o 
   0  13   7       30.79       28.09      5.78 o 
   1  13   7        7.63       16.01      7.81 o 
  -4   0   8      489.98      505.80     25.08 o 
  -2   0   8      619.00      590.56     24.05 o 
   0   0   8      276.59      329.54     10.56 o 
   2   0   8      140.39      139.64      8.94 o 
   4   0   8       20.24       22.93      6.64 o 
  -5   1   8        0.55       -0.04      2.95 o 
  -4   1   8       59.41       65.76      4.51 o 
  -3   1   8      103.20       91.22      4.58 o 
  -2   1   8        2.64        5.44      1.32 o 
  -1   1   8       93.11      115.51      3.44 o 
   0   1   8      413.31      421.50     11.71 o 
   1   1   8       10.66       13.15      1.29 o 
   2   1   8       26.54       25.95      5.95 o 
   3   1   8      126.94      133.67     10.29 o 
   4   1   8        6.74        6.33      3.24 o 
  -5   2   8       21.88       25.46      6.18 o 
  -4   2   8       23.00       29.25      4.09 o 
  -3   2   8       13.04       15.93      1.88 o 
  -2   2   8       43.08       40.69      1.99 o 
  -1   2   8      994.91     1048.11     19.32 o 
   0   2   8     1441.78     1679.43     62.66 o 
   1   2   8      173.53      172.50      5.07 o 
   2   2   8       36.84       35.37      2.46 o 
   3   2   8        7.61       14.10      3.44 o 
   4   2   8        9.33       13.28      4.62 o 
  -5   3   8       42.69       46.57      7.20 o 
  -4   3   8        3.04        3.88      2.46 o 
  -3   3   8       31.99       31.21      3.69 o 
  -2   3   8      248.55      251.56      5.97 o 
  -1   3   8      106.88      123.03      5.53 o 
   0   3   8       17.64       16.64      1.84 o 
   1   3   8      174.63      177.70      7.00 o 
   2   3   8        9.49       11.13      2.18 o 
   3   3   8       85.93       81.31      6.02 o 
   4   3   8        8.19       16.12      5.18 o 
  -5   4   8        2.05        4.65      4.36 o 
  -4   4   8       14.64       28.21      7.31 o 
  -3   4   8       72.75       82.00      6.99 o 
  -2   4   8       21.00       18.34      3.37 o 
  -1   4   8        3.63        9.07      1.91 o 
   0   4   8      117.96       97.22      3.75 o 
   1   4   8      176.63      178.00      8.98 o 
   2   4   8       33.40       39.64      3.82 o 
   3   4   8       87.72       90.86      5.46 o 
   4   4   8       96.66      104.14      9.92 o 
  -5   5   8        6.28        9.46      6.31 o 
  -4   5   8        8.85       14.44      4.55 o 
  -3   5   8       85.55       86.47      7.43 o 
  -2   5   8      203.95      222.58     11.23 o 
  -1   5   8      167.32      183.79      6.14 o 
   0   5   8      179.49      182.26      7.19 o 
   1   5   8        2.61        1.09      1.72 o 
   2   5   8       31.37       42.91      4.55 o 
   3   5   8      160.26      149.31      7.97 o 
   4   5   8        4.20        3.79      3.57 o 
  -4   6   8       37.66       52.54      7.19 o 
  -3   6   8        0.79        6.25      3.40 o 
  -2   6   8       12.22       15.92      3.55 o 
  -1   6   8      128.50      114.24      7.22 o 
   0   6   8       20.73       21.42      2.52 o 
   1   6   8       87.77       81.81      4.03 o 
   2   6   8       83.41       82.57      5.69 o 
   3   6   8        0.35        1.13      2.04 o 
   4   6   8        1.16        6.58      6.83 o 
  -4   7   8        0.85       -0.16      3.97 o 
  -3   7   8       87.74       96.22      8.46 o 
  -2   7   8        0.17       -2.77      2.77 o 
  -1   7   8      154.08      142.50      9.11 o 
   0   7   8        5.32        8.47      2.43 o 
   1   7   8      250.68      259.97     10.09 o 
   2   7   8       70.11       65.13      5.01 o 
   3   7   8        1.90       -0.92      2.67 o 
   4   7   8        0.62        4.37      6.63 o 
  -4   8   8        0.05        2.25      3.98 o 
  -3   8   8        1.33        2.46      3.48 o 
  -2   8   8      131.22      140.61     10.30 o 
  -1   8   8      117.24      106.69      8.03 o 
   0   8   8       83.95       82.98      4.79 o 
   1   8   8        1.24        3.35      2.27 o 
   2   8   8       10.13        8.50      3.23 o 
   3   8   8        1.52        1.15      2.95 o 
  -4   9   8        0.64       -2.22      3.84 o 
  -3   9   8       72.18      100.68     10.51 o 
  -2   9   8        0.09        4.00      3.30 o 
  -1   9   8        5.75        6.45      3.24 o 
   0   9   8      104.36       93.50      5.86 o 
   1   9   8       15.14       19.06      2.84 o 
   2   9   8        4.66        8.18      3.01 o 
   3   9   8        0.01       -3.35      4.11 o 
  -3  10   8        2.56        2.96      4.32 o 
  -2  10   8       14.38       16.71      4.55 o 
  -1  10   8      200.68      206.48     12.66 o 
   0  10   8       18.04       25.67      4.48 o 
   1  10   8       64.94       77.07      6.39 o 
   2  10   8        9.79       12.65      5.75 o 
   3  10   8        0.27        3.94      4.60 o 
  -3  11   8       18.58       23.90      7.37 o 
  -2  11   8        0.58        0.10      3.50 o 
  -1  11   8       38.49       31.03      5.39 o 
   0  11   8      241.91      246.50     15.12 o 
   1  11   8        5.16       14.05      3.73 o 
   2  11   8        2.66       -2.91      4.28 o 
  -2  12   8        5.46        3.29      3.80 o 
  -1  12   8        0.38       -0.49      2.69 o 
   0  12   8        3.77        2.93      3.47 o 
   1  12   8       19.62       25.11      6.50 o 
  -1  13   8        0.00        2.81      4.27 o 
   0  13   8        2.30        4.82      4.58 o 
  -5   0   9       48.77       17.15     13.25 o 
  -3   0   9        9.09        9.06      3.02 o 
  -1   0   9      354.87      315.12     39.40 o 
   1   0   9      656.78      726.56     57.50 o 
   3   0   9        4.09       15.52      7.34 o 
  -5   1   9       24.03       12.52      6.11 o 
  -4   1   9      198.75      215.33      9.94 o 
  -3   1   9       12.26       17.14      2.53 o 
  -2   1   9       78.43       70.61      4.44 o 
  -1   1   9        5.15        5.08      1.11 o 
   0   1   9       96.68      110.17      3.97 o 
   1   1   9      299.53      296.88      7.34 o 
   2   1   9       29.62       28.88      2.07 o 
   3   1   9        6.65        9.62      3.36 o 
   4   1   9        3.10        5.26      4.01 o 
  -5   2   9        1.47        4.50      3.90 o 
  -4   2   9        0.00        4.09      3.56 o 
  -3   2   9      335.99      324.92     17.27 o 
  -2   2   9        5.88        6.30      1.67 o 
  -1   2   9     1194.31     1188.92     23.79 o 
   0   2   9        9.29        5.32      1.44 o 
   1   2   9        0.00        3.68      1.48 o 
   2   2   9        0.27        3.54      3.14 o 
   3   2   9        8.59       10.60      3.13 o 
   4   2   9      132.52      128.47     10.89 o 
  -5   3   9       22.15       27.59      8.55 o 
  -4   3   9        0.90        2.30      2.90 o 
  -3   3   9      130.98      123.18      7.33 o 
  -2   3   9      360.32      364.23     10.98 o 
  -1   3   9        1.14        0.02      1.27 o 
   0   3   9        0.12        1.51      1.01 o 
   1   3   9        0.66       -1.27      1.27 o 
   2   3   9        4.96        5.46      1.86 o 
   3   3   9       55.32       53.66      7.52 o 
   4   3   9        0.01        5.46      3.63 o 
  -5   4   9        1.19        3.26      4.37 o 
  -4   4   9        5.40        6.66      4.14 o 
  -3   4   9       93.47       99.36      9.91 o 
  -2   4   9       13.80       22.04      3.29 o 
  -1   4   9        4.61       11.28      2.54 o 
   0   4   9      308.49      311.51      8.00 o 
   1   4   9      484.20      516.65     15.69 o 
   2   4   9      310.69      327.68     19.42 o 
   3   4   9        6.35       12.50      3.35 o 
   4   4   9        2.11        5.64      3.83 o 
  -4   5   9        0.01        2.62      3.08 o 
  -3   5   9       12.28       15.52      4.06 o 
  -2   5   9        1.45        3.86      2.98 o 
  -1   5   9      335.12      345.26     11.42 o 
   0   5   9      154.31      148.96      5.17 o 
   1   5   9      152.72      151.19      6.42 o 
   2   5   9        5.80        5.98      2.30 o 
   3   5   9       19.77       21.39      3.39 o 
   4   5   9        1.35        1.79      3.76 o 
  -4   6   9       10.38        7.68      4.35 o 
  -3   6   9        1.76        9.72      9.32 o 
  -2   6   9      175.76      191.75     11.38 o 
  -1   6   9        0.43        6.00      5.72 o 
   0   6   9        0.71        1.32      1.95 o 
   1   6   9       50.27       53.81      3.40 o 
   2   6   9       59.86       68.21      5.35 o 
   3   6   9       31.30       37.91      4.77 o 
   4   6   9        2.64        3.74      3.43 o 
  -4   7   9        5.72       10.40      4.98 o 
  -3   7   9       13.70       22.94      5.58 o 
  -2   7   9      239.49      264.67     15.04 o 
  -1   7   9      241.07      232.41     12.29 o 
   0   7   9      150.66      144.15      7.06 o 
   1   7   9        3.91        2.55      2.55 o 
   2   7   9        0.22        3.25      2.37 o 
   3   7   9        0.28        8.37      3.71 o 
   4   7   9        0.00        3.79      6.36 o 
  -4   8   9       17.97       16.35      5.89 o 
  -3   8   9        0.47        3.12      5.14 o 
  -2   8   9       14.26       17.61      4.14 o 
  -1   8   9       48.74       48.74      5.10 o 
   0   8   9       19.85       21.81      3.31 o 
   1   8   9       65.27       70.87      4.66 o 
   2   8   9        7.30        7.60      3.04 o 
   3   8   9        4.02        6.72      3.39 o 
  -3   9   9       61.65       73.85     10.68 o 
  -2   9   9        0.70       -2.29      2.77 o 
  -1   9   9       12.34       13.28      3.73 o 
   0   9   9       61.16       63.62      5.05 o 
   1   9   9       24.15       26.17      3.74 o 
   2   9   9       32.49       32.19      4.71 o 
   3   9   9       11.42       13.91      4.39 o 
  -3  10   9       85.22       79.40     10.25 o 
  -2  10   9       32.59       33.03      5.78 o 
  -1  10   9       41.18       36.85      5.61 o 
   0  10   9        4.34        7.73      4.01 o 
   1  10   9        0.03       -0.69      2.39 o 
   2  10   9        3.67        7.91      4.27 o 
  -3  11   9        1.33       -5.44     11.27 o 
  -2  11   9       12.41       20.64      5.54 o 
  -1  11   9        0.04        5.89      3.76 o 
   0  11   9       61.16       53.47      7.18 o 
   1  11   9        1.02        3.84      4.59 o 
   2  11   9        0.86        9.54     10.48 o 
  -2  12   9        5.66        0.54      3.41 o 
  -1  12   9        0.22       -0.65      3.02 o 
   0  12   9        4.25       -0.24      2.97 o 
   1  12   9       11.75        8.39      5.60 o 
  -4   0  10        0.83        1.84      2.79 o 
  -2   0  10      436.48      396.21     19.34 o 
   0   0  10     1841.83     1804.82     56.35 o 
   2   0  10        8.76        5.16      7.03 o 
   4   0  10        3.52       -1.31      4.97 o 
  -5   1  10        8.41        1.83      7.64 o 
  -4   1  10      174.39      166.23      7.82 o 
  -3   1  10      100.04       88.85      4.47 o 
  -2   1  10       34.41       33.43      3.92 o 
  -1   1  10      201.79      227.60      6.21 o 
   0   1  10        2.60       -1.07      1.32 o 
   1   1  10       20.95       18.05      1.77 o 
   2   1  10        5.24        5.41      2.39 o 
   3   1  10        2.10        3.96      2.80 o 
   4   1  10        4.05        7.01      3.95 o 
  -5   2  10       19.11       15.80      7.41 o 
  -4   2  10        0.00        2.02      3.23 o 
  -3   2  10      370.84      355.60     10.78 o 
  -2   2  10       58.77       54.23      2.70 o 
  -1   2  10        7.98       10.31      1.32 o 
   0   2  10      154.17      153.23     11.17 o 
   1   2  10        0.74        4.78      2.75 o 
   2   2  10      199.73      182.64      6.89 o 
   3   2  10       45.44       49.84      5.52 o 
   4   2  10        0.90       -0.06      3.18 o 
  -5   3  10        5.26        7.16      5.37 o 
  -4   3  10        0.02        2.79      4.99 o 
  -3   3  10       67.52       70.10      8.39 o 
  -2   3  10       42.23       39.09      2.80 o 
  -1   3  10       46.40       43.42      4.46 o 
   0   3  10       13.33       20.16      2.31 o 
   1   3  10        1.46       -1.47      1.47 o 
   2   3  10        0.00        1.96      3.20 o 
   3   3  10        0.26        3.47      2.78 o 
   4   3  10        8.50        7.76      4.13 o 
  -5   4  10        1.25        5.25      6.53 o 
  -4   4  10       10.55        7.10      4.20 o 
  -3   4  10       75.34       80.06      8.34 o 
  -2   4  10       44.93       45.48      3.05 o 
  -1   4  10       43.01       41.78      4.60 o 
   0   4  10     1101.42     1064.28     25.20 o 
   1   4  10        0.99        2.05      2.00 o 
   2   4  10      106.09      125.68     12.13 o 
   3   4  10        5.91        6.63      3.26 o 
   4   4  10       44.57       43.20      7.27 o 
  -4   5  10       36.22       36.63      6.89 o 
  -3   5  10        2.88        2.17      4.11 o 
  -2   5  10      216.06      210.56     12.62 o 
  -1   5  10      724.92      715.50     21.55 o 
   0   5  10       29.52       35.99      3.54 o 
   1   5  10        0.00        4.26      1.65 o 
   2   5  10       23.01       27.41      3.52 o 
   3   5  10        0.12        2.32      3.19 o 
   4   5  10        6.92        2.02      3.43 o 
  -4   6  10        2.06       11.89      7.47 o 
  -3   6  10        0.80        7.63      3.68 o 
  -2   6  10        0.01       -1.71      2.40 o 
  -1   6  10        8.18       11.85      2.06 o 
   0   6  10       14.09       18.24      3.58 o 
   1   6  10       58.38       53.59      3.50 o 
   2   6  10       29.36       36.89      4.17 o 
   3   6  10       91.85       95.28      8.80 o 
   4   6  10        1.32        0.00      3.76 o 
  -4   7  10        1.12        5.25      5.05 o 
  -3   7  10       37.65       30.84      5.12 o 
  -2   7  10       83.25       83.00      7.95 o 
  -1   7  10       94.61       92.99      7.35 o 
   0   7  10       31.53       33.44      4.42 o 
   1   7  10       62.60       58.12      3.72 o 
   2   7  10       83.62       77.37      5.82 o 
   3   7  10       16.17       24.15      5.15 o 
  -4   8  10        8.39        2.11      4.55 o 
  -3   8  10        2.88        8.83      4.44 o 
  -2   8  10      133.70      136.88     10.04 o 
  -1   8  10        2.55        6.12      3.34 o 
   0   8  10       28.70       43.22      4.29 o 
   1   8  10       45.39       47.36      5.40 o 
   2   8  10        3.25        9.77      3.66 o 
   3   8  10        2.93        4.36      4.07 o 
  -3   9  10        3.45        4.71      6.84 o 
  -2   9  10        3.17        2.55      2.98 o 
  -1   9  10       46.65       38.32      6.22 o 
   0   9  10      105.15       90.87      5.79 o 
   1   9  10        0.06       -1.15      2.43 o 
   2   9  10       26.54       21.52      6.62 o 
   3   9  10        0.19       -6.59      6.87 o 
  -3  10  10       22.02       24.08      6.94 o 
  -2  10  10       44.41       49.54      6.88 o 
  -1  10  10        1.40        2.40      3.30 o 
   0  10  10        7.15       16.41      6.67 o 
   1  10  10       60.11       47.51      6.12 o 
   2  10  10       11.29       13.81      5.11 o 
  -2  11  10        0.47       -4.15      4.15 o 
  -1  11  10        0.46        3.04      3.42 o 
   0  11  10        3.45       -1.88      3.71 o 
   1  11  10       17.94       21.35      5.95 o 
   2  11  10        7.95        9.27      7.32 o 
  -1  12  10        3.56       -1.54      3.59 o 
   0  12  10       16.33       24.59      6.24 o 
   1  12  10        0.00       -0.20      7.56 o 
  -5   0  11       21.32        5.44     14.98 o 
  -3   0  11      144.72      134.03     10.88 o 
  -1   0  11      328.69      362.75     20.51 o 
   1   0  11       34.64       27.60      3.36 o 
   3   0  11       33.16       38.05     11.50 o 
  -5   1  11        2.05       10.96     10.08 o 
  -4   1  11       22.47       23.22      4.65 o 
  -3   1  11      117.33      104.01      4.78 o 
  -2   1  11       35.28       41.01      2.76 o 
  -1   1  11        0.33        3.70      1.28 o 
   0   1  11       20.39       17.90      2.19 o 
   1   1  11       37.62       35.14      2.57 o 
   2   1  11        0.46        2.11      2.16 o 
   3   1  11        2.71        0.65      2.57 o 
   4   1  11        0.62        0.91      2.96 o 
  -5   2  11        4.06        1.81     11.21 o 
  -4   2  11        4.37        2.38      3.40 o 
  -3   2  11       50.33       44.33      3.50 o 
  -2   2  11       36.57       34.88      2.64 o 
  -1   2  11       34.50       33.96      2.01 o 
   0   2  11       27.26       24.68      2.32 o 
   1   2  11     1430.90     1453.65     46.52 o 
   2   2  11        1.38        1.81      2.08 o 
   3   2  11       26.24       30.36      5.47 o 
   4   2  11        0.03        4.76      4.11 o 
  -5   3  11        3.68        3.77     10.45 o 
  -4   3  11       15.77       18.82      5.27 o 
  -3   3  11      150.41      140.64      9.00 o 
  -2   3  11      304.63      277.94     10.57 o 
  -1   3  11      260.24      245.65      9.09 o 
   0   3  11      347.27      376.51     13.26 o 
   1   3  11        1.85        6.53      2.26 o 
   2   3  11        1.50        4.20      2.12 o 
   3   3  11        6.60       10.62      5.11 o 
   4   3  11        1.80        5.98      3.99 o 
  -4   4  11       35.69       42.97      6.96 o 
  -3   4  11       45.63       46.64      5.64 o 
  -2   4  11      299.65      270.58      9.99 o 
  -1   4  11      108.35       97.83      5.18 o 
   0   4  11       30.22       32.00      2.46 o 
   1   4  11        2.84       -0.45      1.98 o 
   2   4  11        0.12       -0.98      1.96 o 
   3   4  11       16.72       18.76      4.35 o 
   4   4  11       22.87       24.19      6.35 o 
  -4   5  11        2.75        4.21      3.81 o 
  -3   5  11       52.55       55.53      6.91 o 
  -2   5  11      343.01      346.16     23.82 o 
  -1   5  11       28.41       31.79      3.19 o 
   0   5  11       46.36       41.24      4.13 o 
   1   5  11        9.59       13.42      2.26 o 
   2   5  11        7.93       13.68      3.55 o 
   3   5  11        1.09        0.84      2.72 o 
   4   5  11        2.52        6.27      4.48 o 
  -4   6  11       15.87       15.54      5.80 o 
  -3   6  11        2.36        4.74      3.35 o 
  -2   6  11       29.04       32.26      4.88 o 
  -1   6  11      110.30      103.27      6.05 o 
   0   6  11        5.84        7.90      2.58 o 
   1   6  11      106.26      101.67      7.44 o 
   2   6  11       27.68       25.43      4.89 o 
   3   6  11        1.38        6.09      3.72 o 
  -4   7  11       12.71       18.33      6.28 o 
  -3   7  11       25.96       38.63      9.34 o 
  -2   7  11       11.69       23.62      4.95 o 
  -1   7  11       26.78       29.55      6.35 o 
   0   7  11      255.03      258.20     11.84 o 
   1   7  11        0.00        1.93      3.24 o 
   2   7  11       55.00       56.16      5.37 o 
   3   7  11       13.20        9.73      4.35 o 
  -4   8  11       14.54       17.13     17.47 o 
  -3   8  11        6.53       10.08      9.56 o 
  -2   8  11      197.94      187.23     12.90 o 
  -1   8  11       99.02       92.83      8.42 o 
   0   8  11       14.12       17.50      3.55 o 
   1   8  11        0.14        0.97      2.10 o 
   2   8  11       17.29       16.52      6.21 o 
   3   8  11       10.60       15.89      8.19 o 
  -3   9  11       75.70       83.77      9.36 o 
  -2   9  11       43.65       42.82      6.25 o 
  -1   9  11        8.16        4.43      3.81 o 
   0   9  11        8.29       10.45      4.03 o 
   1   9  11       26.40       30.14      6.40 o 
   2   9  11       28.28       30.40      5.61 o 
  -3  10  11        0.01       -4.09      5.05 o 
  -2  10  11       13.54       26.03      5.60 o 
  -1  10  11       33.89       41.71      6.27 o 
   0  10  11       16.26       27.03      6.17 o 
   1  10  11        5.29        3.47      3.19 o 
   2  10  11       27.78       32.91      6.04 o 
  -2  11  11        1.53        3.80      4.09 o 
  -1  11  11        3.32        2.10      3.82 o 
   0  11  11        7.96       13.46      4.80 o 
   1  11  11       70.51       77.48      9.76 o 
  -1  12  11       27.01       21.84      6.42 o 
   0  12  11        2.31        3.82      4.71 o 
  -4   0  12       36.24       39.54      7.35 o 
  -2   0  12      180.75      158.71     10.56 o 
   0   0  12      172.32      156.70      7.95 o 
   2   0  12      862.91      840.29     64.98 o 
   4   0  12       19.44       39.37     10.97 o 
  -4   1  12        0.69       -0.20      2.85 o 
  -3   1  12       63.37       55.04      4.00 o 
  -2   1  12       26.04       25.05      3.24 o 
  -1   1  12       19.99       20.92      2.19 o 
   0   1  12      195.32      182.72      7.29 o 
   1   1  12        2.89        6.25      2.57 o 
   2   1  12       10.56       17.62      6.40 o 
   3   1  12        3.52        5.85      3.48 o 
   4   1  12        1.09        2.23      3.58 o 
  -4   2  12       20.97       22.90      5.18 o 
  -3   2  12       16.33       20.86      3.51 o 
  -2   2  12        0.17        0.79      1.69 o 
  -1   2  12       58.29       62.14      3.25 o 
   0   2  12        4.88        6.94      4.03 o 
   1   2  12       30.40       31.01      3.52 o 
   2   2  12        1.65        2.12      2.84 o 
   3   2  12        1.97        1.72      2.73 o 
   4   2  12        2.25        5.32      3.81 o 
  -4   3  12       12.61        9.42      4.65 o 
  -3   3  12       14.64       16.66      5.89 o 
  -2   3  12      646.66      661.03     23.14 o 
  -1   3  12       13.75       12.52      2.20 o 
   0   3  12      292.96      278.49      8.93 o 
   1   3  12       38.76       41.66      4.27 o 
   2   3  12        1.73        0.91      2.02 o 
   3   3  12        1.73       -1.46      4.18 o 
   4   3  12        0.47       -4.07      4.07 o 
  -4   4  12       48.82       48.51      7.78 o 
  -3   4  12       19.62       20.76      4.81 o 
  -2   4  12        0.25        5.78      5.03 o 
  -1   4  12       18.89       28.03      3.98 o 
   0   4  12       25.63       32.95      3.89 o 
   1   4  12        2.04        7.03      2.41 o 
   2   4  12      221.13      227.26     19.48 o 
   3   4  12       14.97       11.70      4.08 o 
  -4   5  12       79.76       81.10      9.65 o 
  -3   5  12       30.10       38.26      5.90 o 
  -2   5  12       96.40       90.98      7.61 o 
  -1   5  12        2.62        5.75      2.14 o 
   0   5  12        0.91        1.05      2.10 o 
   1   5  12      122.45      114.88      7.70 o 
   2   5  12       10.25       11.36      2.92 o 
   3   5  12       54.57       55.00      6.45 o 
  -4   6  12        9.86       12.94      5.53 o 
  -3   6  12        3.93        1.78      3.07 o 
  -2   6  12        3.47        9.02      4.10 o 
  -1   6  12     1400.59     1384.03     48.75 o 
   0   6  12        7.78        2.91      2.84 o 
   1   6  12        1.27        4.91      1.85 o 
   2   6  12        0.09       -1.82      2.20 o 
   3   6  12       15.58       20.12      6.59 o 
  -4   7  12        0.05        1.53      4.73 o 
  -3   7  12        0.27        1.15      3.30 o 
  -2   7  12       29.76       34.41      5.53 o 
  -1   7  12        0.55       -2.27      3.00 o 
   0   7  12       80.17       79.28      6.05 o 
   1   7  12        8.30       13.47      3.71 o 
   2   7  12        1.24        1.45      2.38 o 
   3   7  12        5.11        9.43      4.64 o 
  -3   8  12        0.37        4.64      3.87 o 
  -2   8  12        5.70        4.71      3.51 o 
  -1   8  12       31.60       33.28      5.86 o 
   0   8  12       58.26       52.45      4.78 o 
   1   8  12        2.61       20.59      9.19 o 
   2   8  12       22.53       28.84      5.01 o 
   3   8  12       25.09       22.21      7.22 o 
  -3   9  12       10.32        1.51      4.06 o 
  -2   9  12        0.01        2.83      3.95 o 
  -1   9  12       10.21        9.06      4.55 o 
   0   9  12        0.66        5.05      3.47 o 
   1   9  12      102.77      107.62      8.84 o 
   2   9  12        2.81        4.31      3.91 o 
  -2  10  12       27.59       27.01      7.47 o 
  -1  10  12       36.12       30.47      6.26 o 
   0  10  12       57.61       65.42      8.51 o 
   1  10  12        2.17       -2.24      3.96 o 
   2  10  12       10.83        5.33      4.51 o 
  -2  11  12       24.91       24.73     20.57 o 
  -1  11  12        2.46       -1.88      4.10 o 
   0  11  12       28.34       27.78      5.69 o 
   1  11  12        0.00       -1.97      5.73 o 
  -3   0  13        1.13        5.42      3.05 o 
  -1   0  13      463.90      471.56     25.80 o 
   1   0  13      394.40      447.45     30.40 o 
   3   0  13       35.23       29.55      7.88 o 
  -4   1  13       14.67       19.36      5.74 o 
  -3   1  13        4.41        4.05      2.30 o 
  -2   1  13        0.46        0.47      2.91 o 
  -1   1  13      551.55      511.39     14.97 o 
   0   1  13      253.81      274.63     11.37 o 
   1   1  13        1.70        0.32      1.62 o 
   2   1  13      129.50      119.73      8.21 o 
   3   1  13        0.94       -0.77      2.95 o 
   4   1  13        5.09        0.51      3.77 o 
  -4   2  13        0.73       -0.24      3.18 o 
  -3   2  13      233.37      227.81     12.08 o 
  -2   2  13      137.01      120.12      6.34 o 
  -1   2  13        1.07        0.56      1.46 o 
   0   2  13       14.47       19.94      2.88 o 
   1   2  13      166.76      151.98      6.78 o 
   2   2  13        2.89        4.81      3.25 o 
   3   2  13      146.48      144.47     10.52 o 
  -4   3  13       18.94       16.47      5.49 o 
  -3   3  13      107.74       98.78      8.97 o 
  -2   3  13       48.65       46.33      4.13 o 
  -1   3  13        0.18        2.19      2.04 o 
   0   3  13      226.84      206.05      8.11 o 
   1   3  13       25.53       33.28      5.89 o 
   2   3  13       12.01       13.37      3.84 o 
   3   3  13       11.50       13.98      4.92 o 
  -4   4  13        2.42        5.53      5.39 o 
  -3   4  13      114.27      104.35      9.31 o 
  -2   4  13        0.96        6.79      3.74 o 
  -1   4  13      100.28      101.47      6.22 o 
   0   4  13      493.12      468.92     18.81 o 
   1   4  13      159.78      142.13      8.70 o 
   2   4  13        0.10        2.37      2.34 o 
   3   4  13        1.09       -2.21      3.21 o 
  -4   5  13        1.19        0.91      3.81 o 
  -3   5  13       24.41       22.56      5.03 o 
  -2   5  13       14.43       19.66      4.47 o 
  -1   5  13       44.99       39.15      3.82 o 
   0   5  13      160.94      146.09      8.58 o 
   1   5  13        7.26       16.95      4.85 o 
   2   5  13        0.45        2.01      2.38 o 
   3   5  13        0.36        7.08      8.54 o 
  -4   6  13       13.04       17.74     10.92 o 
  -3   6  13        0.02        1.77      3.61 o 
  -2   6  13        8.52       10.60      4.09 o 
  -1   6  13       13.37       14.49      4.23 o 
   0   6  13        0.10       -0.65      2.37 o 
   1   6  13       27.61       30.05      4.42 o 
   2   6  13        0.07       -0.02      2.32 o 
   3   6  13       46.28       51.50      7.73 o 
  -3   7  13        4.07        3.55      3.97 o 
  -2   7  13       22.48       22.32      4.96 o 
  -1   7  13        0.16       -0.50      2.77 o 
   0   7  13       93.11       91.02      6.77 o 
   1   7  13        4.23        8.20      7.19 o 
   2   7  13       38.36       38.89      5.30 o 
   3   7  13        0.33        4.31      7.18 o 
  -3   8  13        0.58       -3.02      3.73 o 
  -2   8  13        9.37       19.69      8.54 o 
  -1   8  13       52.59       45.45      8.37 o 
   0   8  13      280.09      309.99     21.75 o 
   1   8  13        0.47        4.34      4.14 o 
   2   8  13        5.35        8.42      3.94 o 
  -3   9  13        0.96       -5.12      5.83 o 
  -2   9  13        6.77        8.83      4.45 o 
  -1   9  13        0.51        0.19      2.99 o 
   0   9  13       13.78       10.10      4.44 o 
   1   9  13      119.92      119.71      9.81 o 
   2   9  13        1.53        5.40      4.37 o 
  -2  10  13        1.57       -3.63      4.25 o 
  -1  10  13        1.61        7.02      4.28 o 
   0  10  13       21.34       24.95      6.26 o 
   1  10  13        3.63       10.03      5.67 o 
  -1  11  13        3.31        2.49      4.68 o 
   0  11  13        0.71        4.41      4.71 o 
  -4   0  14        6.23       12.30     10.02 o 
  -2   0  14      907.92      873.63     37.87 o 
   0   0  14      232.00      241.05     13.36 o 
   2   0  14       29.63       20.46      6.51 o 
  -4   1  14       19.72       25.65      9.61 o 
  -3   1  14        0.27        1.89      2.25 o 
  -2   1  14      216.62      208.04     10.20 o 
  -1   1  14      279.55      254.86      8.88 o 
   0   1  14      269.74      256.66     11.23 o 
   1   1  14       20.56       19.58      2.81 o 
   2   1  14      229.41      208.02     12.57 o 
   3   1  14       11.79       12.29      5.18 o 
  -4   2  14        0.71       -3.53      5.52 o 
  -3   2  14       21.86       14.60      4.29 o 
  -2   2  14       59.25       66.08      5.07 o 
  -1   2  14       19.08       28.50      3.70 o 
   0   2  14       67.20       67.10      5.08 o 
   1   2  14      762.60      714.80     23.26 o 
   2   2  14        0.65       -2.75      2.88 o 
   3   2  14       50.41       37.36      6.26 o 
  -4   3  14        0.25        0.34      3.68 o 
  -3   3  14       16.21       19.05      4.78 o 
  -2   3  14        5.55        5.66      2.46 o 
  -1   3  14       19.33       17.18      3.87 o 
   0   3  14       22.45       20.54      2.59 o 
   1   3  14        1.88        2.29      2.06 o 
   2   3  14       39.50       41.62      5.96 o 
   3   3  14       47.97       40.22      7.08 o 
  -4   4  14        4.05        5.97      4.46 o 
  -3   4  14        0.24        6.66      4.04 o 
  -2   4  14       21.06       19.45      4.63 o 
  -1   4  14        0.00       -0.83      2.51 o 
   0   4  14       22.28       21.25      3.79 o 
   1   4  14        2.19        4.37      2.13 o 
   2   4  14      108.76      117.99     10.11 o 
   3   4  14        7.42        9.52      4.36 o 
  -4   5  14        0.16        3.75      4.43 o 
  -3   5  14        4.96       12.36      5.08 o 
  -2   5  14        1.89        2.62      3.21 o 
  -1   5  14       29.63       37.68      4.34 o 
   0   5  14       83.61       87.19      6.85 o 
   1   5  14        1.10        1.98      3.85 o 
   2   5  14        1.18       -2.76      3.49 o 
   3   5  14        2.22        1.79      4.60 o 
  -3   6  14        0.01        4.55      8.57 o 
  -2   6  14        3.23        5.01      3.51 o 
  -1   6  14        3.52        2.11      4.14 o 
   0   6  14        8.14        4.16      2.76 o 
   1   6  14       18.88       23.41      4.12 o 
   2   6  14       36.57       45.19      7.42 o 
   3   6  14        1.49       -1.95      5.12 o 
  -3   7  14        0.71       -1.43      4.93 o 
  -2   7  14       25.43       23.33      5.44 o 
  -1   7  14       41.52       55.32      7.70 o 
   0   7  14       67.46       62.88      6.34 o 
   1   7  14       18.48       20.03      4.28 o 
   2   7  14        5.02        6.71      4.52 o 
  -3   8  14        0.56        3.22      5.09 o 
  -2   8  14        0.04        2.15      3.51 o 
  -1   8  14        0.11       -0.81      3.44 o 
   0   8  14        7.90       10.58      4.01 o 
   1   8  14        0.23        0.63      2.64 o 
   2   8  14        0.11        5.46      5.10 o 
  -2   9  14        8.34        8.98      4.75 o 
  -1   9  14       20.44       27.83      5.77 o 
   0   9  14        1.60       -0.22      4.00 o 
   1   9  14        0.55        1.99      4.39 o 
  -1  10  14        9.69       12.73      5.41 o 
   0  10  14        0.71       -3.42      4.49 o 
  -3   0  15        0.01       -0.98      6.38 o 
  -1   0  15      242.31      239.42     17.08 o 
   1   0  15        0.00       -2.05      3.01 o 
   3   0  15      119.47      108.48     14.92 o 
  -4   1  15        8.12       13.13      9.46 o 
  -3   1  15       20.79       28.24      6.06 o 
  -2   1  15        3.12        2.54      2.32 o 
  -1   1  15      206.69      175.66      7.40 o 
   0   1  15       69.38       64.28      5.16 o 
   1   1  15        2.01        1.03      1.87 o 
   2   1  15      148.23      137.56     12.40 o 
   3   1  15       46.20       47.44      7.42 o 
  -4   2  15       21.80       33.78      9.03 o 
  -3   2  15        7.05       11.51      3.92 o 
  -2   2  15        4.35        4.86      2.68 o 
  -1   2  15      285.86      279.19     11.95 o 
   0   2  15      166.99      168.92     11.90 o 
   1   2  15       82.76       91.49      6.52 o 
   2   2  15       12.06       10.96      3.73 o 
   3   2  15       13.18       17.13      7.69 o 
  -4   3  15        1.25       -1.22      4.44 o 
  -3   3  15        7.44        8.93      4.36 o 
  -2   3  15        4.54        1.51      2.52 o 
  -1   3  15        1.39        1.93      2.87 o 
   0   3  15      115.94      123.88      7.88 o 
   1   3  15       11.29       14.77      4.34 o 
   2   3  15       46.04       44.27      6.10 o 
   3   3  15       32.93       28.45      6.01 o 
  -4   4  15       10.36        0.41      5.89 o 
  -3   4  15       20.12       32.70      5.71 o 
  -2   4  15        8.18       11.61      6.24 o 
  -1   4  15       22.25       21.89      5.79 o 
   0   4  15       11.46       15.79      3.80 o 
   1   4  15      177.29      160.10     10.91 o 
   2   4  15       93.78      101.58     15.12 o 
   3   4  15        9.36        9.65      5.77 o 
  -3   5  15        3.60        6.90      4.67 o 
  -2   5  15        2.58       -0.03      2.89 o 
  -1   5  15       12.14       17.54      3.69 o 
   0   5  15        0.08        4.72      4.47 o 
   1   5  15       45.05       54.15      6.66 o 
   2   5  15        8.62       17.92      6.73 o 
  -3   6  15        2.14        3.65      4.00 o 
  -2   6  15       13.10       12.02      7.73 o 
  -1   6  15        6.69        8.48      4.04 o 
   0   6  15        8.25        5.04      3.05 o 
   1   6  15        7.50       14.40      4.46 o 
   2   6  15        0.68       -2.85      4.82 o 
  -3   7  15        0.20       -2.58      4.03 o 
  -2   7  15       13.09       13.27      5.33 o 
  -1   7  15        5.60        2.39      3.46 o 
   0   7  15       64.26       70.56      6.69 o 
   1   7  15       13.68       19.54      7.98 o 
   2   7  15       10.39       11.99      5.79 o 
  -2   8  15        0.29        0.44      3.61 o 
  -1   8  15        6.14       10.70      6.37 o 
   0   8  15        9.01       11.67      4.77 o 
   1   8  15        5.27        5.69      3.80 o 
  -2   9  15        8.32       19.17      8.03 o 
  -1   9  15       13.01       11.07      5.29 o 
   0   9  15        0.16        2.58      4.31 o 
   1   9  15        9.03       11.39      5.36 o 
  -4   0  16        5.16       17.35     12.09 o 
  -2   0  16       22.69       48.69     19.97 o 
   0   0  16       32.96       36.46      6.62 o 
   2   0  16       39.81       42.36      8.20 o 
  -4   1  16        5.63       10.86      7.80 o 
  -3   1  16        3.65        4.91      4.58 o 
  -2   1  16        0.11        2.50      2.48 o 
  -1   1  16        4.45        5.02      3.37 o 
   0   1  16        0.05        3.57      2.05 o 
   1   1  16        0.90        2.64      2.53 o 
   2   1  16       17.87       17.17      5.77 o 
   3   1  16        0.33        4.68      4.74 o 
  -4   2  16        0.59        3.07     11.60 o 
  -3   2  16       61.88       65.47      9.61 o 
  -2   2  16       16.10       14.80      3.34 o 
  -1   2  16        2.50        6.71      2.92 o 
   0   2  16        1.17        6.17      2.83 o 
   1   2  16        0.01        0.45      2.24 o 
   2   2  16       24.06       26.47      5.34 o 
   3   2  16       19.71       17.46      5.76 o 
  -3   3  16        3.35        1.64      3.76 o 
  -2   3  16       29.21       29.83      6.98 o 
  -1   3  16        1.30       -1.68      3.88 o 
   0   3  16      151.83      120.87      8.52 o 
   1   3  16       47.75       45.85      5.18 o 
   2   3  16       15.57        4.67      3.61 o 
  -3   4  16       11.41        7.55      4.95 o 
  -2   4  16        1.16        0.51      2.63 o 
  -1   4  16       36.91       43.64      5.39 o 
   0   4  16      121.48      110.15      8.13 o 
   1   4  16       36.41       36.22      5.94 o 
   2   4  16       35.40       38.38      7.84 o 
  -3   5  16       19.80       19.29      6.06 o 
  -2   5  16       35.26       41.04      6.07 o 
  -1   5  16        0.18        2.41      3.64 o 
   0   5  16        5.24        4.93      3.21 o 
   1   5  16      178.89      185.84     13.40 o 
   2   5  16        9.87       13.09      6.93 o 
  -3   6  16        0.00        4.68      4.67 o 
  -2   6  16        6.86        7.81      4.05 o 
  -1   6  16        2.47        5.28      3.96 o 
   0   6  16        1.06        3.82      4.94 o 
   1   6  16        9.16        2.20      3.35 o 
   2   6  16       20.54       16.23      6.65 o 
  -2   7  16        5.30        9.47      5.18 o 
  -1   7  16        1.38       -2.41      4.12 o 
   0   7  16        4.78       11.20      5.09 o 
   1   7  16        8.77        7.22      4.56 o 
  -2   8  16        0.20        4.57      4.62 o 
  -1   8  16        5.12        3.46      4.49 o 
   0   8  16       13.68        7.02      4.90 o 
   1   8  16        1.33       12.81      7.47 o 
  -1   9  16        0.46        6.96      7.06 o 
   0   9  16        0.40        3.77      6.94 o 
  -3   0  17        9.72       24.73     14.07 o 
  -1   0  17       82.30       58.10      9.81 o 
   1   0  17       20.50       14.60     13.56 o 
  -3   1  17       20.59       24.52      6.91 o 
  -2   1  17        9.01        4.73      3.28 o 
  -1   1  17        1.37        2.10      2.63 o 
   0   1  17        0.36       -0.92      2.33 o 
   1   1  17        2.10        6.03      3.55 o 
   2   1  17        0.28        4.32      4.04 o 
  -3   2  17        1.00        2.10      4.07 o 
  -2   2  17        2.09        8.57      3.76 o 
  -1   2  17        0.57        3.02      2.54 o 
   0   2  17        7.12        6.66      3.08 o 
   1   2  17        6.49        6.48      4.78 o 
   2   2  17        3.30        6.64      4.22 o 
  -3   3  17        5.32        8.34      5.75 o 
  -2   3  17       19.99       18.42      4.45 o 
  -1   3  17       54.79       78.81      7.64 o 
   0   3  17       11.10       16.14      4.31 o 
   1   3  17       10.55       13.33      6.29 o 
   2   3  17       16.11       28.09      7.58 o 
  -3   4  17        2.18        7.07      6.53 o 
  -2   4  17        9.45        4.24      4.58 o 
  -1   4  17       41.88       49.55      6.07 o 
   0   4  17        1.09        4.24      2.90 o 
   1   4  17        0.30        0.85      2.95 o 
   2   4  17        4.68       -2.71      4.12 o 
  -3   5  17        0.64        1.32      4.29 o 
  -2   5  17       46.35       56.01      7.92 o 
  -1   5  17        1.02        5.39      4.25 o 
   0   5  17        0.59        0.05      4.11 o 
   1   5  17       46.99       47.30      7.06 o 
   2   5  17        0.51        0.12      5.24 o 
  -2   6  17        5.22        5.40      4.26 o 
  -1   6  17        2.68        6.63      4.66 o 
   0   6  17       23.20       37.94      7.36 o 
   1   6  17        3.91        6.41      4.36 o 
  -2   7  17        0.19        3.82      4.86 o 
  -1   7  17        3.45        7.86      5.04 o 
   0   7  17        0.16        2.38      4.10 o 
   1   7  17        0.05        5.26      7.02 o 
  -1   8  17       10.47       10.10      5.92 o 
   0   8  17       22.21       26.39      7.31 o 
  -2   0  18       31.71       25.48      7.70 o 
   0   0  18       45.17       39.72      6.57 o 
   2   0  18        0.51       -0.01      4.87 o 
  -3   1  18        0.04        7.09      8.82 o 
  -2   1  18        2.80        0.59      3.10 o 
  -1   1  18       11.44       23.76      5.26 o 
   0   1  18       44.92       54.67      6.16 o 
   1   1  18       12.12       24.08      8.60 o 
   2   1  18        1.90       -3.44      4.96 o 
  -3   2  18        0.51        9.32      8.62 o 
  -2   2  18       27.28       23.43      7.48 o 
  -1   2  18        5.76        0.73      2.79 o 
   0   2  18       12.99       23.56      4.57 o 
   1   2  18        3.82        5.82      4.88 o 
   2   2  18        4.69       10.31      5.36 o 
  -3   3  18        0.87       -1.32      4.72 o 
  -2   3  18       10.86       18.60      5.85 o 
  -1   3  18       13.89       19.16      4.71 o 
   0   3  18       49.14       54.58      7.26 o 
   1   3  18        0.28       -2.37      4.56 o 
   2   3  18        2.78       12.99      9.16 o 
  -2   4  18        0.03        2.79      4.10 o 
  -1   4  18        0.90        2.33      4.68 o 
   0   4  18        0.05        3.16      3.29 o 
   1   4  18       16.43       15.29      6.59 o 
  -2   5  18        6.18        7.27      5.04 o 
  -1   5  18        4.08        3.91      5.51 o 
   0   5  18        4.49        0.57      2.95 o 
   1   5  18        0.04        0.12      4.12 o 
  -2   6  18        6.18        0.35      5.43 o 
  -1   6  18       82.99       90.34     10.35 o 
   0   6  18       10.06        3.63      6.03 o 
  -1   7  18        0.31        0.76      5.83 o 
   0   7  18       45.56       52.82     11.25 o 
  -1   0  19       22.59       30.54      9.40 o 
   1   0  19      126.38      174.16     29.32 o 
  -2   1  19        0.26        1.50      4.13 o 
  -1   1  19        0.82       -0.73      3.39 o 
   0   1  19       41.97       45.56      7.90 o 
   1   1  19        0.16        5.90      4.85 o 
  -2   2  19        0.45        4.13      5.00 o 
  -1   2  19       31.81       41.98      7.35 o 
   0   2  19        1.76       -1.25      4.14 o 
   1   2  19       11.34        4.82      6.15 o 
  -2   3  19       19.88       19.78      7.97 o 
  -1   3  19        0.42       -3.07      3.80 o 
   0   3  19        2.80       11.13      4.15 o 
   1   3  19        8.23        3.91      5.12 o 
  -2   4  19        9.53        9.46      7.63 o 
  -1   4  19       10.88        6.91      4.41 o 
   0   4  19       45.30       56.75      8.28 o 
   1   4  19       19.44       25.11      9.82 o 
  -1   5  19        2.03        3.97      4.71 o 
   0   5  19        0.55        0.62      3.97 o 
  -2   0  20       34.15       43.02     19.50 o 
   0   0  20       36.05       72.73     23.51 o 
  -2   1  20       23.19       37.58     12.08 o 
  -1   1  20        6.18        2.64      3.71 o 
   0   1  20        2.71        2.36      5.81 o 
  -1   2  20       20.90       27.70      6.20 o 
   0   2  20       12.83        4.74      6.45 o 
  -1   3  20       22.12       24.77     10.22 o 
   0   3  20        0.64        5.47      6.06 o 
                                                 
